# Supplementary material for: Listeria monocytogenes Sequence Types 121 and 14 Repeatedly Isolated Within One Year of Sampling in a Rabbit Meat Processing Plant: Persistence and Ecophysiology
Source: Front Microbiol. 2018 Mar 29;9:596. doi: 10.3389/fmicb.2018.00596 (PMC5890179; doi:10.3389/fmicb.2018.00596)
Supplement: TABLE S1 — Dataset of putative gene markers of ecophysiology in L. monocytogenes. [file Table_1.XLSX]

## Sheet: Table S1
Gene	locus-tag	Annotation	Main Function related to stress tolerance	Localization	Reference	GenBank Accession Number	link to reference sequence
tetM	SAG0923	tetracycline resistance protein	tetracycline resistance	Tn1545	Poyart-Salmeron et al., 1992	NC_004116.1	tetM
tetS	pLK0018_p18	tetracycline resistance protein	tetracycline resistance	plasmid	Charpentier et al., 1993	NC_010540.1	tetS
tetA	LMOATCC19117_0857	tetracycline resistance protein	tetracycline resistance	transposon	Lungu et al., 2011	FR733643	tetA
tetL	pAMalpha1_p1	TetL transporter	tetracycline resistance	plasmid	Poyart-Salmeron et al., 1992	NC_005013.1	tetL
ampC	lmo0540	penicillin-binding protein	penicillin resistance	cromosome	Jamali et al., 2015	NC_003210.1	ampC
vanA	pWZ1668_p27	similar to GENE ID: 2598280 vanA	vancomycin resistance	plasmid	Jamali et al., 2015	NC_014475.1	vanA
vanB	VRA0040	D-alanine--D-lactate ligase	vancomycin resistance	plasmid	Jamali et al., 2015	NC_005054.1	vanB
strA	pPSR1_p04	aminoglycoside phosphotransferase	streptomcycin resistance	plasmid	Jamali et al., 2015	NC_005205.1	strA
strB	pPSR1_p05	aminoglycoside phosphotransferase	streptomcycin resistance	plasmid	Jamali et al., 2015	NC_005205.1	strB
floR	pSCEC2_013	chloramphenicol/florfenicol efflux MFS transporter FloR	chloramphenicol/florfenicol resistance	plasmid	Srinivasan et al., 2005	NC_022377.1	floR
sulII	p9123p1	dihydropteroate synthase	sulfonamides resistance	plasmid	Srinivasan et al., 2005	NC_005324.1	sulII
penA	NMB0413	penicillin-binding protein 2	penicillin resistance	chromosome	Srinivasan et al., 2005	NC_003112.2	penA
ermC	pT48_p2	23S RNA methylase	erythromycin resistance	plasmid	Roberts et al., 1996	NC_001395.1	ermC
lde	lmo2741	multidrug transporter	fluoroquinolone resistance	chromosome	Godreuil et al., 2003	NC_003210.1	lde
qacH		Quaternary ammonium compound-resistance protein	benzalkonium chloride resistance	Tn6188	Muller et al., 2013	HF565366.1	qacH
qacA	pSA1379_19	efflux protein QacA	benzalkonium chloride resistance	plasmid	Xu et al., 2014	NC_007931.1	qacA
qacC	VRA0026	quaternary ammonium compound-resistance protein	benzalkonium chloride resistance	plasmid	Weigel et al., 2003; Moller-Nielsen, 2017	NC_005054.1	qacC
bcrA	LMOH7858_RS05735	TetR/AcrR family transcriptional regulator	benzalkonium chloride resistance	IS1216 composite transposon	Elhanafi et al., 2010	NZ_AADR01000010.1	bcrA
bcrB	LMOH7858_RS05740	QacE family quaternary ammonium compound efflux SMR transporter	benzalkonium chloride resistance	IS1216 composite transposon	Elhanafi et al., 2010	NZ_AADR01000010.1	bcrB
bcrC	LMOH7858_RS05745	QacE family quaternary ammonium compound efflux SMR transporter	benzalkonium chloride resistance	IS1216 composite transposon	Elhanafi et al., 2010	NZ_AADR01000010.1	bcrC
emrE	LM5578_1862	small multidrug resistance protein, SMR family	benzalkonium chloride resistance	Listeria genomic island 1 (LGI-1)	Kovacevic et al., 2015	CP001602.1	emrE
cadA1		ATPase	cadmium resistance	Tn5422	Mullapudi et al., 2010	L28104	cadA1
cadC1		accessory protein	cadmium resistance	Tn5422	Mullapudi et al., 2010	L28104	cadC1
cadA2	LMOh7858_pLM80_0083	cation-transporting ATPase	cadmium resistance	plasmid	Mullapudi et al., 2010	AADR01000058	cadA2
cadC2	LMOh7858_pLM80_0082	cadmium efflux system accessory protein	cadmium resistance	plasmid	Mullapudi et al., 2010	AADR01000058	cadC2
cadA3	lmo1100	cadmium resistance protein	cadmium resistance	integrative conjugative element	Mullapudi et al., 2010	NC_003210.1	cadA3
cadC3	lmo1102	cadmium efflux system accessory protein	cadmium resistance	integrative conjugative element	Mullapudi et al., 2010	NC_003210.1	cadC3
cadA4	LMOSA_RS41880	cadmium translocating P-type ATPase	cadmium resistance	Listeria genomic island 2 (LGI-2)	Parsons et al., 2017	NZ_CM001159.1	cadA4
cadC4	LMOSA_RS41875	ArsR family transcriptional regulator	cadmium resistance	Listeria genomic island 2 (LGI-2)	Parsons et al., 2017	NZ_CM001159.1	cadC4
arsD1	LMOSA_RS41820	arsenical resistance operon transcriptional repressor ArsD	arsenic resistance	Listeria genomic island 2 (LGI-2)	Lee et al., 2013	NZ_CM001159.1	arsD1
arsA1	LMOSA_RS41825	arsenical pump-driving ATPase	arsenic resistance	Listeria genomic island 2 (LGI-2)	Lee et al., 2013	NZ_CM001159.1	arsA1
arsR1	LMOSA_RS30085	ArsR family transcriptional regulator	arsenic resistance	Listeria genomic island 2 (LGI-2)	Lee et al., 2013	NZ_CM001159.1	arsR1
arsD2	LMOSA_RS41830	arsenical resistance operon transcriptional repressor ArsD	arsenic resistance	Listeria genomic island 2 (LGI-2)	Lee et al., 2013	NZ_CM001159.1	arsD2
arsR2	LMOSA_RS41835	transcriptional regulator	arsenic resistance	Listeria genomic island 2 (LGI-2)	Lee et al., 2013	NZ_CM001159.1	arsR2
arsA2	LMOSA_RS41840	arsenical pump-driving ATPase	arsenic resistance	Listeria genomic island 2 (LGI-2)	Lee et al., 2013	NZ_CM001159.1	arsA2
arsB1	LMOSA_RS41845	arsenical-resistance protein	arsenic resistance	Listeria genomic island 2 (LGI-2)	Lee et al., 2013	NZ_CM001159.1	arsB1
arsB2	LMOSA_RS41850	arsenical-resistance protein	arsenic resistance	Listeria genomic island 2 (LGI-2)	Lee et al., 2013	NZ_CM001159.1	arsB2
virR	lmo1745	two-component response regulator	cell-envelope stress response (nisin resistance)	chromosome	Kang et al., 2015	NC_003210.1	virR
virS	lmo1741	histidine kinase	cell-envelope stress response (nisin resistance)	chromosome	Kang et al., 2015	NC_003210.1	virS
mprF	lmo1695	hypothetical protein	cell-envelope stress response (nisin resistance)	chromosome	Thedieck et al., 2006	NC_003210.1	mprF
liaR	lmo1022	two-component response regulator	cell-envelope stress response (nisin resistance)	chromosome	Bergholz et al., 2013	NC_003210.1	liaR
anrB	lmo2115	ABC transporter permease	cell-envelope stress response (nisin resistance)	chromosome	Collins et al., 2010	NC_003210.1	anrB
sigB	lmo0895	RNA polymerase sigma factor SigB	stress adaptation	chromosome	Huang et al., 2015	NC_003210.1	sigB
lmo0799	lmo0799	hypothetical protein (blue-light receptor)	adaptation to blue-light	chromosome	Ondrusch and Kreft, 2011	NC_003210.1	lmo0799
cspB	lmo2016	cold-shock protein	cold adaptation	chromosome	Schmid et al., 2009	NC_003210.1	cspB
cspD	lmo1879	cold-shock protein	cold adaptation	chromosome	Schmid et al., 2009	NC_003210.1	cspD
spoVG I	lmo0196	regulatory protein SpoVG	lysozyme resistance, global posttranscriptional gene regulator	chromosome	Burke and Portnoy, 2016	NC_003210.1	spoVG I
spoVG II	lmo0197	regulatory protein SpoVG	lysozyme resistance, global posttranscriptional gene regulator	chromosome	Burke and Portnoy, 2016	NC_003210.1	spoVG II
lmo0866	lmo0866	ATP-dependent RNA helicase	cold adaptation	chromosome	Markkula et al., 2012	NC_003210.1	lmo0866
lmo1722	lmo1722	ATP-dependent RNA helicase	cold adaptation	chromosome	Markkula et al., 2012	NC_003210.1	lmo1722
lisK	lmo1378	histidine kinase	cold adaptation	chromosome	Pöntinen et al., 2015	NC_003210.1	lisK
yycG	lmo0288	two-component sensor histidine kinase	cold adaptation	chromosome	Pöntinen et al., 2015	NC_003210.1	yycG
lmo2748	lmo2748	hypothetical protein	adaptation to high salt concentration	chromosome	Abram et al., 2008	NC_003210.1	lmo2748
betL	lmo2092	glycine betaine transporter BetL	adaptation to high salt concentration	chromosome	Angelidis and Smith, 2003	NC_003210.1	betL
gbuA	lmo1014	glycine/betaine ABC transporter ATP-binding protein	adaptation to high salt concentration and cold	chromosome	Angelidis and Smith, 2003	NC_003210.1	gbuA
gbuB	lmo1015	glycine/betaine ABC transporter permease	adaptation to high salt concentration and cold	chromosome	Angelidis and Smith, 2003	NC_003210.1	gbuB
gbuC	lmo1016	glycine/betaine ABC transporter substrate-binding protein	adaptation to high salt concentration and cold	chromosome	Angelidis and Smith, 2003	NC_003210.1	gbuC
opuCA	lmo1428	glycine/betaine ABC transporter ATP-binding protein	adaptation to high salt concentration and cold	chromosome	Angelidis and Smith, 2003	NC_003210.1	opuCA
opuCB	lmo1427	glycine/betaine ABC transporter permease	adaptation to high salt concentration and cold	chromosome	Angelidis and Smith, 2003	NC_003210.1	opuCB
opuCC	lmo1426	glycine/betaine ABC transporter substrate-binding protein	adaptation to high salt concentration and cold	chromosome	Angelidis and Smith, 2003	NC_003210.1	opuCC
opuCD	lmo1425	glycine/betaine ABC transporter permease	adaptation to high salt concentration and cold	chromosome	Angelidis and Smith, 2003	NC_003210.1	opuCD
lmo0444	lmo0444	hypothetical protein	adaptation to low pH and high salt concentration	Stress survival islet 1 (SSI-1)	Ryan et al., 2010	NC_003210.1	lmo0444
lmo0445	lmo0445	transcripitonal regulator	adaptation to low pH and high salt concentration	Stress survival islet 1 (SSI-1)	Ryan et al., 2010	NC_003210.1	lmo0445
pva	lmo0446	penicillin acylase	adaptation to low pH and high salt concentration	Stress survival islet 1 (SSI-1)	Ryan et al., 2010	NC_003210.1	pva
gadD1	lmo0447	glutamate decarboxylase	adaptation to low pH	Stress survival islet 1 (SSI-1)	Ryan et al., 2010; Feehily et al., 2014	NC_003210.1	gadD1
gadT1	lmo0448	amino acid antiporter	adaptation to low pH	Stress survival islet 1 (SSI-1)	Ryan et al., 2010; Feehily et al., 2014	NC_003210.1	gadT1
arcA	lmo0043	arginine deiminase	adaptation to low pH	chromosome	Ryan et al., 2009	NC_003210.1	arcA
arcB	lmo0036	putrescine carbamoyltransferase	adaptation to low pH	chromosome	Ryan et al., 2009	NC_003210.1	arcB
arcC	lmo0039	carbamate kinase	adaptation to low pH	chromosome	Ryan et al., 2009	NC_003210.1	arcC
arcD	lmo0037	amino acid transporter	adaptation to low pH	chromosome	Ryan et al., 2009	NC_003210.1	arcD
argR	lmo1367	arginine repressor ArgR	adaptation to low pH	chromosome	Ryan et al., 2009	NC_003210.1	argR
gadD2	lmo2363	glutamate decarboxylase	adaptation to low pH	chromosome	Feehily et al., 2014	NC_003210.1	gadD2
gadD3	lmo2434	glutamate decarboxylase	adaptation to low pH	chromosome	Feehily et al., 2014	NC_003210.1	gadD3
gadT2	lmo2362	amino acid antiporter	adaptation to low pH	chromosome	Feehily et al., 2014	NC_003210.1	gadT2
lmo0796	lmo0796	hypothetical protein	adaptation to low pH	chromosome	Abram et al., 2008	NC_003210.1	lmo0796
lmo0913	lmo0913	succinate semialdehyde dehydrogenase	adaptation to low pH	chromosome	Abram et al., 2008	NC_003210.1	lmo0913
lmo2391	lmo2391	hypothetical protein	adaptation to low pH	chromosome	Abram et al., 2008	NC_003210.1	lmo2391
LM6179_0748	LM6179_0748	putative transcriptor regulator	adaptation to alkaline and oxidative stress	Stress survival islet 2 (SSI-2)	Harter et al., 2017	HG813249.1	LM6179_0748
yoaZ	LM6179_0749	Uncharacterized protease yoaZ	adaptation to alkaline and oxidative stress	Stress survival islet 2 (SSI-2)	Harter et al., 2017	HG813249.1	yoaZ
fliP	lmo0676	flagellar biosynthesis protein FliP	adaptation to desication	chromosome	Hingston et al., 2015	NC_003210.1	fliP
flhB	lmo0679	flagellar biosynthesis protein FlhB	adaptation to desication	chromosome	Hingston et al., 2015	NC_003210.1	flhB
flgD	lmo0696	flagellar basal body rod modification protein	adaptation to desication	chromosome	Hingston et al., 2015	NC_003210.1	flgD
flgL	lmo0706	flagellar hook-associated protein FlgL	adaptation to desication	chromosome	Hingston et al., 2015	NC_003210.1	flgL
motB	lmo0686	flagellar motor rotation MotB	adaptation to desication	chromosome	Hingston et al., 2015	NC_003210.1	motB
fliM	lmo0699	flagellar motor switch protein FliM	adaptation to desication	chromosome	Hingston et al., 2015	NC_003210.1	fliM
fliY	lmo0693	flagellar motor switch protein FliY	adaptation to desication	chromosome	Hingston et al., 2015	NC_003210.1	fliY
inlL	LMON_RS10535	class 1 internalin InlL	Biofilm	chromosome	Popowska et al., 2017	NC_022568.1	inlL
prfA	lmo0200	listeriolysin positive regulatory protein	Biofilm	chromosome	Luo et al., 2013	NC_003210.1	prfA
actA	lmo0204	actin-assembly inducing protein precursor	Biofilm	chromosome	Travier et al., 2013	NC_003210.1	actA
lmo0673	lmo0673	hypothetical protein	Biofilm	chromosome	Renier et al., 2011	NC_003210.1	lmo0673
bapL	lmo0435	peptidoglycan binding protein	Biofilm	chromosome	Renier et al., 2011	NC_003210.1	bapL
recO	lmo1460	DNA repair protein RecO	Biofilm	chromosome	Tremoulet et al., 2002	NC_003210.1	recO
lmo2504	lmo2504	cell wall-binding protein	Biofilm	chromosome	Lourenço et al.,2013	NC_003210.1	lmo2504
luxS	lmo1288	S-ribosylhomocysteinase	Biofilm	chromosome	Bonsaglia et al.,2014	NC_003210.1	luxS
ptcA	lmo0036
	lmo0037
aguA1	lmo0038
	lmo0039
aguA2	lmo0040
	lmo0041
	lmo0051
ctaP	lmo0135
prfA	lmo0200
plcA	lmo0201
hly	lmo0202
mpl	lmo0203
actA	lmo0204
plcB	lmo0205
clpC	lmo0232
	lmo0257
inlH	lmo0263
	lmo0292
vip	lmo0320
	lmo0343
inlF	lmo0409
pgdA	lmo0415
inlA	lmo0433
lntA	lmo0438
SS1	lmo0444
SS1	lmo0445
SS1	lmo0446
SS1	lmo0447
SS1	lmo0448
SS1	lmo0478
aroE	lmo0490
	lmo0540
pgl	lmo0558
iap	lmo0582
secA2	lmo0583
	lmo0618
mogR	lmo0674
fla	lmo0690
	lmo0754
	lmo0788
potA	lmo0807
uhpT	lmo0838
murF	lmo0856
rsbS	lmo0890
rsbY	lmo0892
rsbV	lmo0893
sigB	lmo0895
srtA	lmo0929
lplA1	lmo0931
fri	lmo0943
dltA	lmo0974
	lmo0990
	lmo0997
	lmo1034
pycA	lmo1072
aut	lmo1076
	lmo1081
	lmo1082
	lmo1099
	lmo1102
	lmo1269
sipZ	lmo1271
	lmo1290
	lmo1291
hfq	lmo1295
recA	lmo1398
	lmo1421
sod	lmo1439
	lmo1521
relA	lmo1523
	lmo1601
trpE	lmo1633
lap	lmo1634
lapB	lmo1666
	lmo1669
mprF	lmo1695
fosX	lmo1702
ade	lmo1742
virR	lmo1745
inlC	lmo1786
fbpA	lmo1829
lsp	lmo1844
lpeA	lmo1847
	lmo1855
fur	lmo1956
	lmo2026
	lmo2067
	lmo2114
	lmo2115
	lmo2157
	lmo2164
	lmo2177
svpA	lmo2185
oppA	lmo2196
	lmo2203
clpB	lmo2206
prsA2	lmo2219
	lmo2439
gap	lmo2459
	lmo2468
lgt	lmo2482
	lmo2522
gtcA	lmo2549
ami	lmo2558
murA	lmo2691
	lmo2713
	lmo2714
inlJ	lmo2821
	LMOf2365-1113
	LMOf2365-1114
X	LMOf2365-1115
X	LMOf2365-1116
X	LMOf2365-1117
X	LMOf2365-1118
X	LMOf2365-1119
