# Supplementary material for: Listeria monocytogenes Sequence Types 121 and 14 Repeatedly Isolated Within One Year of Sampling in a Rabbit Meat Processing Plant: Persistence and Ecophysiology
Source: Front Microbiol. 2018 Mar 29;9:596. doi: 10.3389/fmicb.2018.00596 (PMC5890179; doi:10.3389/fmicb.2018.00596)
Supplement: TABLE S2 — Public genomes of L. monocytogenes ST121 and ST14 included in the present study. [file Table_2.XLSX]

## Sheet: Table S2
BioSample_ID	ST	Country	Year	Origin
SAMEA3466547	14	Italy	2012	HamPlant
SAMEA3466557	14	Italy	2012	HamPlant
SAMEA3466558	14	Italy	2012	HamPlant
SAMEA3466609	14	Italy	2012	HamPlant
SAMEA3540859	14	EU	2007	Human
SAMEA4019602	14	Denmark	1998	human
SAMEA4019605	14	Denmark	1998	food
SAMEA4019616	14	Denmark	1995	food
SAMN02922633	14	USA	2011	swab
SAMN02922635	14	USA	2011	swab
SAMN02922636	14	USA	2011	swab
SAMN02922637	14	USA	2011	swab
SAMN02922638	14	USA	2011	swab
SAMN02923546	14	USA	2005	chili hotdog plus cheese
SAMN02923547	14	USA	2005	chili hotdog plus cheese
SAMN04146080	14	USA	2008	smoked salmon
SAMN04146137	14	USA	2011	environment
SAMN04523260	14	USA	2016	swab
SAMN04523262	14	USA	2016	swab
SAMN04523263	14	USA	2016	swab
SAMN04523264	14	USA	2016	swab
SAMN04565992	14	USA	2016	environmental swab
SAMN04565993	14	USA	2016	environmental swab
SAMN04567716	14	USA	2004	smoked salmon
SAMN05521500	14	USA	2005	smoked salmon
SAMN05521501	14	USA	2005	smoked salmon
SAMN05606866	14	USA	2016	RTE product
SAMN05606867	14	USA	2016	RTE product
SAMN05606868	14	USA	2016	RTE product
SAMN05606869	14	USA	2016	RTE product
SAMN06113213	14	USA	2016	environmental swab
SAMN06113214	14	USA	2016	environmental swab
SAMN06115580	14	UK	na	retail meat
SAMN06140511	14	USA	2016	environmental swab
SAMN06330475	14	USA	2014	environmental swab
SAMN06330476	14	USA	2014	environmental swab
SAMN06330659	14	USA	2017	environmental sponge
SAMN06330660	14	USA	2017	environmental sponge
SAMN06330661	14	USA	2017	environmental sponge
SAMN06330662	14	USA	2017	environmental sponge
SAMN06330663	14	USA	2017	environmental sponge
SAMN06339261	14	USA	2017	environmental swab
SAMN06555556	14	USA	2016	environmental sponge
SAMN07195310	14	USA	2017	environmental swab
SAMN07420940	14	Italy	2005	carcass
SAMN07420941	14	Italy	2005	carcass
SAMN07420942	14	Italy	2005	carcass
SAMN07420943	14	Italy	2006	carcass
SAMN07420944	14	Italy	2006	carcass
SAMN07420945	14	Italy	2006	carcass
SAMN07420946	14	Italy	2006	carcass
SAMN07420948	14	Italy	2006	carcass
SAMN07420949	14	Italy	2006	carcass
SAMN07420950	14	Italy	2006	carcass
SAMN07420951	14	Italy	2006	carcass
SAMN07420952	14	Italy	2006	carcass
SAMN07420953	14	Italy	2006	carcass
SAMN07420957	14	Italy	2006	environment
SAMN07420958	14	Italy	2006	meat
SAMN07420959	14	Italy	2006	meat
SAMN07420960	14	Italy	2006	meat
SAMN07420961	14	Italy	2006	meat
SAMN07420962	14	Italy	2005	meat cuts
SAMN07420966	14	Italy	2006	meat cuts
SAMN07420967	14	Italy	2006	meat
SAMN07420968	14	Italy	2006	meat
SAMN07420969	14	Italy	2006	meat
SAMN07420970	14	Italy	2006	meat
SAMN07420971	14	Italy	2006	meat
SAMN07420972	14	Italy	2006	meat cuts
SAMN07420973	14	Italy	2006	meat
SAMEA3466550	121	Italy	2012	HamPlant
SAMEA3466565	121	Italy	2012	HamPlant
SAMEA3466576	121	Italy	2012	HamPlant
SAMEA3466583	121	Italy	2012	HamPlant
SAMEA3466611	121	Italy	2012	HamPlant
SAMEA3540860	121	France	2007	Human
SAMEA3540883	121	France	2009	food
SAMEA4019591	121	Chile	2013	fish product
SAMEA4019592	121	Australia	2009	food product
SAMEA4019593	121	Australia	2010	fish product
SAMEA4019594	121	Australia	2010	meat product
SAMEA4019609	121	Danmark	2003	food product
SAMEA4019610	121	Danmark	2003	food processing environment
SAMEA4019611	121	Danmark	2003	food processing environment
SAMEA4019613	121	Danmark	1996	food processing environment
SAMEA4019614	121	Danmark	1996	food product
SAMEA4019615	121	Danmark	1996	food processing environment
SAMEA4019617	121	Danmark	1996	food processing environment
SAMEA4019618	121	Chile	2014	food processing environment
SAMEA4019619	121	Danmark	2002	food processing environment
SAMEA4019620	121	Danmark	2002	food product
SAMEA4019621	121	Danmark	2002	food processing environment
SAMEA4019623	121	Danmark	2003	food processing environment
SAMEA4019625	121	Danmark	2004	food processing environment
SAMEA4019626	121	Danmark	2002	food processing environment
SAMEA4019633	121	Danmark	2014	food product
SAMEA4019636	121	Danmark	2014	food processing environment
SAMEA4019637	121	Danmark	2014	food product
SAMEA4019638	121	Danmark	2014	food product
SAMEA4019639	121	Danmark	2014	food product
SAMEA4019640	121	Danmark	2014	food product
SAMEA4019642	121	Danmark	2014	food product
SAMEA4019649	121	Danmark	2014	food product
SAMEA4019653	121	Danmark	2013	food processing environment
SAMEA4019654	121	Danmark	2013	food product
SAMEA4019655	121	Danmark	2014	food product
SAMEA4019657	121	Danmark	2014	food product
SAMEA4019658	121	Danmark	2014	food product
SAMEA4019659	121	Danmark	2014	food product
SAMEA4019660	121	Danmark	2014	food processing environment
SAMEA4019661	121	Danmark	2014	food product
SAMEA4019662	121	Danmark	2014	food product
SAMEA4019665	121	Danmark	2013	food processing environment
SAMEA4019666	121	Danmark	2013	food product
SAMEA4019668	121	Danmark	2013	food processing environment
SAMEA4019669	121	Danmark	2013	food processing environment
SAMEA4398548	121	Danmark	2013	Human
SAMN02412345	121	Italy	2012	milk
SAMN02709233	121	France	2010	morbier cheese
SAMN02709234	121	Italy	2012	tartufo cheese
SAMN02922711	121	USA	2011	swab
SAMN02922970	121	Italy	2011	gorgonzola cheese
SAMN02922971	121	Italy	2011	gorgonzola cheese
SAMN02922972	121	USA	2013	environmental swab
SAMN02922973	121	Spain	2009	goat cheese
SAMN02923043	121	Poland	2010	smoked salmon
SAMN02923581	121	China	2006	fish product
SAMN02923582	121	China	2006	fish product
SAMN02923583	121	China	2006	fish product
SAMN03736737	121	USA	2013	smoked salmon
SAMN04146114	121	USA	2010	smoked salmon
SAMN04146115	121	USA	2010	smoked salmon
SAMN04146116	121	USA	2010	smoked salmon
SAMN04146117	121	USA	2010	smoked salmon
SAMN04146118	121	USA	2010	smoked salmon
SAMN04146131	121	USA	2011	smoked salmon
SAMN04146133	121	USA	2011	smoked salmon
SAMN04146134	121	USA	2011	smoked salmon
SAMN04417967	121	Italy	2003	food
SAMN04417969	121	Italy	2003	swine frankfurters
SAMN04417975	121	Italy	2003	smoked salmon
SAMN04417981	121	Italy	2003	swine meat
SAMN04525303	121	USA	2016	environmental swab
SAMN04530844	121	Italy	2011	meat product
SAMN04902933	121	USA	2015	food
SAMN04902938	121	USA	2015	environmental swab
SAMN04902939	121	USA	2015	food
SAMN04902940	121	USA	2015	environmental swab
SAMN04902941	121	USA	2015	environmental swab
SAMN04902942	121	USA	2015	environmental swab
SAMN04902943	121	USA	2015	environmental swab
SAMN04902944	121	USA	2015	environmental swab
SAMN04902946	121	USA	2015	environmental swab
SAMN04902947	121	USA	2015	environmental swab
SAMN04902953	121	USA	2015	environmental swab
SAMN04902961	121	USA	2015	environmental swab
SAMN04902962	121	USA	2015	environmental swab
SAMN04902963	121	USA	2015	environmental swab
SAMN04902964	121	USA	2015	food
SAMN04902966	121	USA	2015	food
SAMN04902967	121	USA	2015	food
SAMN04902968	121	USA	2015	food
SAMN04902969	121	USA	2015	environmental swab
SAMN04902970	121	USA	2015	environmental swab
SAMN04902973	121	USA	2015	environmental swab
SAMN04902988	121	USA	2015	environmental swab
SAMN04902996	121	USA	2015	environmental swab
SAMN04902997	121	USA	2015	food
SAMN04902998	121	USA	2015	environmental swab
SAMN04903000	121	USA	2015	environmental swab
SAMN04903001	121	USA	2015	environmental swab
SAMN04903002	121	USA	2015	environmental swab
SAMN04903003	121	USA	2015	environmental swab
SAMN04903004	121	USA	2015	environmental swab
SAMN04903005	121	USA	2015	environmental swab
SAMN04903006	121	USA	2015	environmental swab
SAMN04914038	121	USA	2015	environmental swab
SAMN04916635	121	USA	2015	environmental swab
SAMN04916646	121	USA	2015	environmental swab
SAMN04916647	121	USA	2015	environmental swab
SAMN04916650	121	USA	2015	environmental swab
SAMN04916654	121	USA	2015	environmental swab
SAMN04916655	121	USA	2015	environmental swab
SAMN04916656	121	USA	2015	environmental swab
SAMN04916662	121	USA	2015	environmental swab
SAMN04916669	121	USA	2015	environmental swab
SAMN04916670	121	USA	2015	environmental swab
SAMN04916724	121	USA	2015	environmental swab
SAMN04916726	121	USA	2015	environmental swab
SAMN04916729	121	USA	2015	environmental swab
SAMN04916730	121	USA	2015	environmental swab
SAMN04916732	121	USA	2015	environmental swab
SAMN04916733	121	USA	2015	environmental swab
SAMN04916735	121	USA	2015	environmental swab
SAMN04916736	121	USA	2015	environmental swab
SAMN04916737	121	USA	2015	environmental swab
SAMN04916738	121	USA	2015	environmental swab
SAMN04916739	121	USA	2015	environmental swab
SAMN04916740	121	USA	2015	environmental swab
SAMN04916741	121	USA	2015	environmental swab
SAMN04916742	121	USA	2015	environmental swab
SAMN04916743	121	USA	2015	environmental swab
SAMN04916744	121	USA	2015	environmental swab
SAMN04916745	121	USA	2015	environmental swab
SAMN04916746	121	USA	2015	environmental swab
SAMN04916748	121	USA	2015	environmental swab
SAMN04916749	121	USA	2015	environmental swab
SAMN04916752	121	USA	2015	environmental swab
SAMN04925775	121	USA	2015	environmental swab
SAMN04925776	121	USA	2015	environmental swab
SAMN05382641	121	Italy	2012	tartufo cheese
SAMN05384842	121	USA	2005	smoked turkey breast
SAMN05384843	121	USA	2005	honey glazed turkey breast
SAMN05604978	121	USA	2016	environment
SAMN05604987	121	USA	2016	environment
SAMN05791389	121	Germany	2016	Cold smoked salmon
SAMN05791390	121	Germany	2016	Cold smoked salmon
SAMN05900811	121	USA	2003	cold salmon
SAMN05900818	121	USA	2003	cold salmon
SAMN06005708	121	USA	2013	Herring in Oil
SAMN06005709	121	USA	2013	Herring in Oil
SAMN06034634	121	USA	2016	environmental swab
SAMN06034635	121	USA	2016	environmental swab
SAMN06034636	121	USA	2016	environmental swab
SAMN06115561	121	UK	NA	retail meat
SAMN06115563	121	UK	NA	retail meat
SAMN06115563	121	UK	NA	retail meat
SAMN06115564	121	UK	NA	retail meat
SAMN06115564	121	UK	NA	retail meat
SAMN06115593	121	UK	NA	retail meat
SAMN06115604	121	UK	NA	retail meat
SAMN06115619	121	UK	NA	retail meat
SAMN06175168	121	USA	2013	Anchovies in oil
SAMN06330517	121	USA	2014	environmental swab
SAMN06330547	121	USA	2014	environmental swab
SAMN06330568	121	USA	2014	finish
SAMN06330597	121	USA	2014	environmental swab
SAMN06446247	121	USA	2011	Whitefish spread
SAMN06457953	121	USA	2014	research swab
SAMN06459875	121	USA	2014	environmental swab
SAMN06459903	121	USA	2014	environmental swab
SAMN06555539	121	USA	2014	environmental swab
SAMN06859342	121	USA	2017	environment
SAMN06859343	121	USA	2017	environment
SAMN06859344	121	USA	2017	environment
SAMN06859345	121	USA	2017	environment
SAMN06859346	121	USA	2017	environment
SAMN06859347	121	USA	2017	environment
SAMN06859348	121	USA	2017	environment
SAMN06859349	121	USA	2017	environment
SAMN06859350	121	USA	2017	environment
SAMN06859351	121	USA	2017	environment
SAMN06859352	121	USA	2017	environment
SAMN06859353	121	USA	2017	environment
SAMN06859358	121	USA	2017	environment
SAMN06859359	121	USA	2017	environment
SAMN06859360	121	USA	2017	environment
SAMN06859361	121	USA	2017	environment
SAMN06859362	121	USA	2017	environment
SAMN06859363	121	USA	2017	environment
SAMN06859364	121	USA	2017	environment
SAMN06859365	121	USA	2017	environment
SAMN06859366	121	USA	2017	environment
SAMN06921394	121	USA	2017	environment
SAMN06921395	121	USA	2017	environment
SAMN06921401	121	USA	2017	environment
SAMN07420954	121	Italy	2006	environment
SAMN07420955	121	Italy	2006	environment
SAMN07420956	121	Italy	2006	environment
SAMN07420963	121	Italy	2006	meat cuts
SAMN07420964	121	Italy	2006	meat cuts
SAMN07420965	121	Italy	2006	meat cuts
